# Supplementary material for: Comparative Study of Two-Dimensional (2D) vs. Three-Dimensional (3D) Organotypic Kertatinocyte-Fibroblast Skin Models for Staphylococcus aureus (MRSA) Infection
Source: Int J Mol Sci. 2021 Dec 28;23(1):299. doi: 10.3390/ijms23010299 (PMC8745520; doi:10.3390/ijms23010299)
Supplement: Supplementary file 1 [file ijms-23-00299-s001.zip]

Archive with 4 entries (3 files):
- ijms-1508602-supplementary files/
- ijms-1508602-supplementary files/Supplemenatry Figure S1-S3.pdf
- ijms-1508602-supplementary files/Supplemenatry Table S1.pdf
- ijms-1508602-supplementary files/Supporting Data S1.pdf
